# Supplementary material for: DNA Condensation by Peptide-Conjugated PAMAM Dendrimers. Influence of Peptide Charge
Source: ACS Omega. 2023 Nov 15;8(47):44624–36. doi: 10.1021/acsomega.3c05140 (PMC10688094; doi:10.1021/acsomega.3c05140)
Supplement: Supplementary file 2 — ao3c05140_si_002.txt [file ao3c05140_si_002.txt]

LOCUS       DNA_binding_plasmid     3605 bp ds-DNA     circular     17-JUL-2023
DEFINITION  .
FEATURES             Location/Qualifiers
ORIGIN
        1 GGACCTCTAG GTCATATGCT AATACGACTC ACTATAGGGA GAATGGTACC AAGTAAAGGA
       61 GAAGAACTTT TCACTGGAGT TGTCCCAATT CTTGTTGAAT TAGATGGTGA TGTTAATGGG
      121 CACAAATTTT CTGTCAGTGG AGAGGGTGAA GGTGATGCAA CATACGGAAA ACTTACCCTT
      181 AAATTTATTT GCACTACTGG AAAACTACCT GTTCCATGGC CAACACTTGT CACTACTTTC
      241 GCGTATGGTC TTCAATGCTT TGCGAGATAC CCAGATCACA TGAAGCAGCA TGACTTTTTC
      301 AAGAGTGCCA TGCCCGAAGG TTATGTACAG GAAAGAACTA TATTTTTCAA AGATGACGGG
      361 AACTACAAGA CACGTGCTGA AGTCAAGTTT GAAGGTGATA CCCTTGTTAA TAGAATCGAG
      421 TTAAAAGGTA TTGATTTTAA AGAAGATGGA AACATTCTTG GACACAAATT GGAATACAAC
      481 TATAACTCAC ACAATGTATA CATCATGGCA GACAAACAAA AGAATGGAAT CAAAGTTAAC
      541 TTCAAAATTA GACACAACAT TGAAGATGGA AGCGTTCAAC TAGCAGACCA TTATCAACAA
      601 AATACTCCAA TTGGCGATGG CCCTGTCCTT TTACCAGACA ACCATTACCT GTCCACACAA
      661 TCTGCCCTTT CGAAAGATCC CAACGAAAAG AGAGACCACA TGGTCCTTCT TGAGTTTGTA
      721 ACAGCTGCTG GGATTACACA TGGCATGGAT GAACTATACA AATAACTGCT AACAAAGCCC
      781 GAAAGGAAGC TGAGTTGGCT GCTGCCACCG CTGAGCAATA ACTAGCATAA CCCCTTGGGG
      841 CCTCTAAACG GGTCTTGAGG GGTTTTTTGC TGAAAGGAGG AACTATATCC GGATGGATCC
      901 TCGCGCGTTT CGGTGATGAC GGTGAAAACC TCTGACACAT GCAGCTCCCG GAGACGGTCA
      961 CAGCTTGTCT GTAAGCGGAT GCCGGGAGCA GACAAGCCCG TCAGGGCGCG TCAGCGGGTG
     1021 TTGGCGGGTG TCGGGGCTGG CTTAACTATG CGGCATCAGA GCAGATTGTA CTGAGAGTGC
     1081 ACCAAATGCG GTGTGAAATA CCGCACAGAT GCGTAAGGAG AAAATACCGC ATCAGGCGCC
     1141 ATTCGCCATT CAGGCTGCGC AACTGTTGGG AAGGGCGATC GGTGCGGGCC TCATCGCTAT
     1201 TACGCCAGCT GGCGAAAGGG GGATGTGCTG CAAGGCGATT AAGTTGGGTA ACGCCAGGGT
     1261 TTTCCCAGTC ACGACGTTGT AAAACGACGG CCAGTGCAAC GCGATGACGA TGGATAGCGA
     1321 TTCATCGATG AGCTGACCCG ATCGCCGCCG CCGGAGGGTT GCGTTTGAGA CGGGCGACAG
     1381 ATATCAGTTC TGGACCAGCG AGCTGTGCTG CGACTCGTGG CGTAATCATG GTCATAGCTG
     1441 TTTCCTGTGT GAAATTGTTA TCCGCTCACA ATTCCACACA ACATACGAGC CGGAAGCATA
     1501 AAGTGTAAAG CCTGGGGTGC CTAATGAGTG AGCTAACTCA CATTAATTGC GTTGCGCTCA
     1561 CTGCCCGCTT TCCAGTCGGG AAACCTGTCG TGCCAGCTGC ATTAATGAAT CGGCCAACGC
     1621 GCGGGGAGAG GCGGTTTGCG TATTGGGCGC TCTTCCGCTT CCTCGCTCAC TGACTCGCTG
     1681 CGCTCGGTCG TTCGGCTGCG GCGAGCGGTA TCAGCTCACT CAAAGGCGGT AATACGGTTA
     1741 TCCACAGAAT CAGGGGATAA CGCAGGAAAG AACATGTGAG CAAAAGGCCA GCAAAAGGCC
     1801 AGGAACCGTA AAAAGGCCGC GTTGCTGGCG TTTTTCCATA GGCTCCGCCC CCCTGACGAG
     1861 CATCACAAAA ATCGACGCTC AAGTCAGAGG TGGCGAAACC CGACAGGACT ATAAAGATAC
     1921 CAGGCGTTTC CCCCTGGAAG CTCCCTCGTG CGCTCTCCTG TTCCGACCCT GTCGCTTACC
     1981 GGATACCTGT CCGCCTTTCT CCCTTCGGGA AGCGTGGCGC TTTCTCATAG CTCACGCTGT
     2041 AGGTATCTCA GTTCGGTGTA GGTCGTTCGC TCCAAGCTGG GCTGTGTGCA CGAACCCCCC
     2101 GTTCAGCCCG ACCGCTGCGC CTTATCCGGT AACTATCGTC TTGAGTCCAA CCCGGTAAGA
     2161 CACGACTTAT CGCCACTGGC AGCAGCCACT GGTAACAGGA TTAGCAGAGC GAGGTATGTA
     2221 GGCGGTGCTA CAGAGTTCTT GAAGTGGTGG CCTAACTACG GCTACACTAG AAGAACAGTA
     2281 TTTGGTATCT GCGCTCTGCT GAAGCCAGTT ACCTTCGGAA AAAGAGTTGG TAGCTCTTGA
     2341 TCCGGCAAAC AAACCACCGC TGGTAGCGGT GGTTTTTTTG TTTGCAAGCA GCAGATTACG
     2401 CGCAGAAAAA AAGGATCTCA AGAAGATCCT TTGATCTTTT CTACGGGGTC TGACGCTCAG
     2461 TGGAACGAAA ACTCACGTTA AGGGATTTTG GTCATGAGAT TATCAAAAAG GATCTTCACC
     2521 TAGATCCTTT TAAATTAAAA ATGAAGTTTT AAATCAATCT AAAGTATATA TGAGTAAACT
     2581 TGGTCTGACA GTTAGAAAAA CTCATCGAGC ATCAAGTGAA ACTGCAATTT ATTCATATCA
     2641 GGATTATCAA TACCATATTT TTGAAAAAGC CGTTTCTGTA ATGAAGGAGA AAACTCACCG
     2701 AGGCAGTTCC ATAGGATGGC AAGATCCTGG TATCGGTCTG CGATTCCGAC TCGTCCAACA
     2761 TCAATACAAC CTATTAATTT CCCCTCGTCA AAAATAAGGT TATCAAGTGA GAAATCACCA
     2821 TGAGTGACGA CTGAATCCGG TGAGAATGGC AAGAGTTTAT GCATTTCTTT CCAGACTTGT
     2881 TCAACAGGCC AGCCATTACG CTCGTCATCA AAATCACTCG CACCAACCAA ACCGTTATTC
     2941 ATTCGTGATT GCGCCTGAGC GAGACGAAAT ACGCGATCGC CGTTAAAAGG ACAATTACAA
     3001 ACAGGAATCG AATGCAACCG GCGCAGGAAC ACTGCCAGCG CATCAACAAT ATTTTCACCT
     3061 GAATCAGGAT ATTCTTCTAA TACCTGGAAT GCTGTTTTCC CTGGGATCGC AGTGGTGAGT
     3121 AACCATGCAT CATCAGGAGT ACGGATAAAA TGCTTGATGG TCGGAAGAGG CATAAATTCC
     3181 GTCAGCCAGT TTAGCCTGAC CATCTCATCT GTAACATCAT TGGCAACGCT ACCTTTGCCA
     3241 TGTTTCAGAA ACAACTCTGG CGCATCGGGC TTCCCATACA ATCGATAGAT TGTCGCACCT
     3301 GATTGCCCGA CATTATCGCG AGCCCATTTA TACCCATATA AATCAGCATC CATGTTGGAA
     3361 TTTAATCGCG GCTTCAAGCA AGACGTTTCC CGTTGAATAT GGCTCATTTT AGCTTCCTTA
     3421 GCTCCTGAAA ATCTCGATAA CTCAAAAAAT ACGCCCGGTA GTGATCTTAT TTCATTATGG
     3481 TGAAAGTTGG AACCTCTTAC GTGCCGATCA CACATTTCCC CGAAAAGTGC CACCTGACGT
     3541 CTAAGAAACC ATTATTATCA TGACATTAAC CTATAAAAAT AGGCGTATCA CGAGGCCCTT
     3601 TCGTC
//
